# Supplementary material for: Serum of Post-COVID-19 Syndrome Patients with or without ME/CFS Differentially Affects Endothelial Cell Function In Vitro
Source: Cells. 2022 Aug 2;11(15):2376. doi: 10.3390/cells11152376 (PMC9367589; doi:10.3390/cells11152376)
Supplement: Supplementary file 1 [file cells-11-02376-s001.zip]

Archive with 1 entries (1 files):
- cells-1831841-supplementary.pdf
